# Supplementary material for: Systemic Oxidative Balance Reflects the Liver Disease Progression Status for Primary Biliary Cholangitis (Pbc): The Narcissus Fountain
Source: Antioxidants (Basel). 2024 Mar 23;13(4):387. doi: 10.3390/antiox13040387 (PMC11047334; doi:10.3390/antiox13040387)
Supplement: Supplementary file 1 [file antioxidants-13-00387-s001.zip]

Archive with 1 entries (1 files):
- antioxidants-2905783-supplementary.pdf
